# Supplementary material for: Drift Rather than Selection Dominates MHC Class II Allelic Diversity Patterns at the Biogeographical Range Scale in Natterjack Toads Bufo calamita
Source: PLoS One. 2014 Jun 17;9(6):e100176. doi: 10.1371/journal.pone.0100176 (PMC4061088; doi:10.1371/journal.pone.0100176)
Supplement: Table S1 — Population differentiation as estimated by FST values. Numbers in brackets refer to population numbers in Figure 1. Non-significant values are indicated in red italics. A: Population differentiation as estimated by FST values for MHC data. P-values obtained after: 2720 permutations. Indicative adjusted nominal level (5%) for multiple comparisons is: 0.000368. B: Population differentiation as estimated by FST values for microsatellite data, based on 7 loci. P-values obtained after: 3060 permutations. Indicative adjusted nominal level (5%) for multiple comparisons is: 0.000327. (XLSX) [file pone.0100176.s002.xlsx]

## Sheet: Sheet1
A)
	NW England (14)	SE England (15)	Ireland (13)	NW France (10)	NW France (11)	NW France (12)	Netherlands (16)	Germany (17)	Poland (18)	Estonia (22)	Denmark (20)	Sweden (21)	Switzerland (9)	SW France (6)	SW Spain (2)	SW Spain (3)	Portugal (1)
NW England (14)	0	0.2606	0.2989	0.6495	0.4896	0.4887	0.3167	0.1852	0.6373	0.725	0.6928	0.3179	0.4544	0.357	0.3267	0.3977	0.3256
SE England (15)		0	0.3304	0.6605	0.4914	0.283	0.3528	0.1934	0.6413	0.7373	0.702	0.3214	0.4477	0.3681	0.3141	0.3876	0.3151
Ireland (13)			0	0.9523	0.6959	0.6514	-0.0211	0.1886	0.9133	1	1	0.428	0.5969	0.5545	0.4895	0.6005	0.4495
NW France (10)				0	0.2601	0.54	0.931	0.6073	0.8834	0.9697	0.9616	0.6554	0.5895	0.3613	0.4872	0.5922	0.4439
NW France (11)					0	0.3748	0.7269	0.4457	0.6603	0.7818	0.739	0.4865	0.4331	0.185	0.2803	0.3604	0.29
NW France (12)						0	0.6805	0.4441	0.6242	0.7274	0.6881	0.479	0.4309	0.2862	0.288	0.3602	0.2971
Netherlands (16)							0	0.2091	0.9022	0.9737	0.9677	0.4559	0.6223	0.5994	0.5442	0.6479	0.4797
Germany (17)								0	0.4537	0.572	0.5279	0.0639	0.3373	0.3048	0.2696	0.3367	0.2849
Poland (18)									0	0.071	0.0459	0.3068	0.3379	0.5185	0.4647	0.565	0.4276
Estonia (22)										0	NA	0.4294	0.4436	0.6655	0.6108	0.7165	0.5227
Denmark (20)											0	0.3839	0.4036	0.6091	0.5491	0.659	0.4838
Sweden (21)												0	0.2837	0.3628	0.3088	0.3814	0.3121
Switzerland (9)													0	0.3128	0.2611	0.328	0.2743
SW France (6)														0	0.1378	0.2121	0.168
SW Spain (2)															0	0.1292	0.1132
SW Spain (3)																0	0.1291
Portugal (1)																	0
B)
	NW England (14)	SE England (15)	Ireland (13)	NW France (10)	NW France (11)	NW France (12)	Netherlands (16)	Germany (17)	Poland (19)	Estonia (22)	Denmark (20)	Sweden (21)	Switzerland (8)	SW France (6)	SE Spain (4)	N Spain (5)	SW Spain (2)	SE France (7)
NW England (14)	0	0.513	0.2329	0.6487	0.4672	0.4199	0.4368	0.4396	0.4313	0.4748	0.51	0.5346	0.5829	0.3884	0.5506	0.483	0.4484	0.4891
SE England (15)		0	0.5555	0.6041	0.5084	0.4582	0.4281	0.4888	0.5111	0.6503	0.6176	0.648	0.5252	0.4231	0.5259	0.4693	0.4122	0.4504
Ireland (13)			0	0.6605	0.4648	0.3912	0.4626	0.4527	0.4379	0.504	0.5099	0.549	0.5914	0.4107	0.5586	0.5183	0.4558	0.4513
NW France (10)				0	0.2884	0.3195	0.4856	0.4567	0.6525	0.6593	0.6659	0.5939	0.5923	0.4255	0.5914	0.5105	0.428	0.4195
NW France (11)					0	0.1014	0.3945	0.3188	0.4842	0.4823	0.5162	0.492	0.4927	0.2283	0.4317	0.3543	0.3132	0.287
NW France (12)						0	0.3683	0.3382	0.4362	0.4699	0.5117	0.4995	0.485	0.2508	0.4271	0.3693	0.3102	0.2621
Netherlands (16)							0	0.2877	0.3949	0.472	0.4754	0.4641	0.5042	0.3179	0.5119	0.4154	0.3981	0.3719
Germany (17)								0	0.4198	0.447	0.4683	0.4534	0.4893	0.2301	0.4319	0.3459	0.3334	0.3085
Poland (19)									0	0.5408	0.5155	0.5759	0.5746	0.3889	0.6091	0.5415	0.4723	0.4711
Estonia (22)										0	0.542	0.3301	0.6533	0.442	0.6697	0.6052	0.5079	0.5364
Denmark (20)											0	0.4571	0.6778	0.5007	0.7049	0.6494	0.5429	0.5557
Sweden (21)												0	0.6628	0.4794	0.6837	0.6248	0.5304	0.5531
Switzerland (8)													0	0.3274	0.3872	0.3816	0.31	0.3071
SW France (6)														0	0.2758	0.2081	0.2003	0.2114
SE Spain (4)															0	0.2019	0.1289	0.2891
N Spain (5)																0	0.105	0.2645
SW Spain (2)																	0	0.1913
SE France (7)																		0
