# Supplementary material for: Drift Rather than Selection Dominates MHC Class II Allelic Diversity Patterns at the Biogeographical Range Scale in Natterjack Toads Bufo calamita
Source: PLoS One. 2014 Jun 17;9(6):e100176. doi: 10.1371/journal.pone.0100176 (PMC4061088; doi:10.1371/journal.pone.0100176)
Supplement: File S1 — Table A (sheet 1): Allelic frequencies in each population for microsatellite and MHC loci. Numbers in brackets refer to population numbers in Figure 1. Table B (sheet two): Brookfield 1 estimates of null allele frequencies at microsatellite loci. (XLSX) [file pone.0100176.s003.xlsx]

## Sheet: Sheet1
Table A in File S1: Allelic frequencies in each population for microsatellite and MHC loci.
Locus:	Bcalµ1
Population (id)	Alleles
	104	106	108	110	112	114	116	118	120	122	124	126	128	130	132	134	136	138	144	146
NW England (14)	0	0	0	0	0	0	0	0	0	0.463	0.025	0.025	0.25	0.237	0	0	0	0	0	0
SE England (15)	0	0	0	0	0	0	0	0	0	0	0	0.577	0.064	0	0.051	0	0.308	0	0	0
Ireland (13)	0	0	0	0	0	0	0	0	0.05	0.3	0.025	0.125	0	0	0	0	0	0.5	0	0
NW France (10)	0	0	0	0	0	0	0	0	0	0	0	0	0.371	0	0.629	0	0	0	0	0
NW France (11)	0	0	0	0	0	0	0	0	0.177	0	0.032	0	0.419	0	0.323	0	0.048	0	0	0
NW France (12)	0	0	0	0	0	0	0	0	0	0	0.115	0	0.346	0	0.282	0	0.192	0.064	0	0
Netherlands (16)	0	0	0	0	0	0	0	0	0	0	0	0.197	0.652	0.015	0.03	0	0	0	0.106	0
Germany (17)	0	0.258	0	0	0	0	0	0	0.106	0.045	0	0	0.364	0	0	0	0.227	0	0	0
Poland (19)	0	0	0	0	0	0	0	0	0.75	0	0	0.25	0	0	0	0	0	0	0	0
Estonia (22)	0	0	0	0	0	0	0	0	0.125	0	0	0	0	0	0.719	0.156	0	0	0	0
Denmark (20)	0	0	0	0	0	0	0	0	0	0	0	0.77	0	0	0.23	0	0	0	0	0
Sweden (21)	0	0	0	0	0	0	0	0	0	0	0	0	0	0	0.987	0.013	0	0	0	0
Switzerland (8)	0	0	0	0	0	0	0.325	0	0.562	0	0	0	0.113	0	0	0	0	0	0	0
SW France (6)	0	0	0	0	0	0	0.208	0.292	0.292	0	0.167	0.042	0	0	0	0	0	0	0	0
SE Spain (4)	0	0	0	0.455	0	0	0	0.182	0.091	0	0.273	0	0	0	0	0	0	0	0	0
N Spain (5)	0	0	0.333	0.167	0	0	0.278	0	0.111	0	0.056	0	0	0	0	0	0	0	0	0.056
SW Spain (2)	0.014	0.056	0.056	0.056	0.097	0.264	0.222	0.083	0.111	0	0	0	0.042	0	0	0	0	0	0	0
SE France (7)	0	0	0	0	0	0.023	0.25	0	0.136	0.091	0.091	0.318	0.068	0.023	0	0	0	0	0	0
Locus:	Bcalµ2
Population (id)	Alleles
	167	173	175	177	179	181	183	185
NW England (14)	0	0	0	0	0.362	0	0.637	0
SE England (15)	0	0	0	0	0	0	1	0
Ireland (13)	0	0	0	0	0.744	0	0.256	0
NW France (10)	0	0	0	0	0	0	1	0
NW France (11)	0	0	0	0	0.185	0.13	0.685	0
NW France (12)	0	0	0	0	0.414	0.114	0.471	0
Netherlands (16)	0	0	0	0	0	0	1	0
Germany (17)	0	0	0	0	0	0	1	0
Poland (19)	0.03	0	0	0	0	0	0.97	0
Estonia (22)	0	0	0	0	0	0	1	0
Denmark (20)	0	0	0	0	0	0	1	0
Sweden (21)	0	0	0	0	0	0	1	0
Switzerland (8)	0.75	0	0	0	0.062	0	0.188	0
SW France (6)	0.038	0	0	0	0.038	0.154	0.769	0
SE Spain (4)	0	0.227	0	0.773	0	0	0	0
N Spain (5)	0	0.292	0	0.167	0	0	0.542	0
SW Spain (2)	0	0.574	0.265	0.029	0	0.029	0.103	0
SE France (7)	0.273	0	0	0.023	0.227	0	0.091	0.386
Locus:	Bcalµ3
Population (id)	Alleles
	85	87	91	93	95	97	99	101	103	105	107	109	111	113	115	117	119	121	123	125	127	129	133	135	188
NW England (14)	0	0	0	0	0	0	0	0	0	0	0	0.138	0	0	0.212	0	0.65	0	0	0	0	0	0	0	0
SE England (15)	0	0	0	0	0	0	0	0	0	0	0	0	0	0.013	0	0	0.987	0	0	0	0	0	0	0	0
Ireland (13)	0	0	0	0	0	0	0	0	0	0	0	0	0	0	0	0	0.588	0	0.412	0	0	0	0	0	0
NW France (10)	0	0	0	0	0	0	0	0	0	0	0	0	0	0	0.118	0	0	0	0	0.059	0.824	0	0	0	0
NW France (11)	0	0	0	0	0	0	0	0	0	0	0	0	0	0	0	0	0.034	0	0.086	0.431	0.31	0.086	0.034	0	0.017
NW France (12)	0	0	0	0	0	0	0	0	0	0	0	0	0.115	0.051	0	0.179	0.449	0	0	0.205	0	0	0	0	0
Netherlands (16)	0	0	0	0	0	0	0	0	0	0	0	0	0	0.175	0	0.425	0.25	0.15	0	0	0	0	0	0	0
Germany (17)	0	0	0	0	0	0	0	0	0	0	0	0.211	0.105	0	0	0.053	0	0.053	0.132	0	0.158	0.026	0	0.263	0
Poland (19)	0	0	0	0	0	0	0	0	0	0	0	0	0	0	0	0	1	0	0	0	0	0	0	0	0
Estonia (22)	0	0	0	0	0	0	0	0.467	0	0	0	0	0	0	0.533	0	0	0	0	0	0	0	0	0	0
Denmark (20)	0	0	0	0	0	0	0	0	0	0	0	0	0	0	0	0	0.25	0	0	0	0.75	0	0	0	0
Sweden (21)	0	0	0	0	0	0	0	0	0	0	0	0	0	0	0.167	0	0	0.256	0	0	0.577	0	0	0	0
Switzerland (8)	0	0	0	0	0	0	0	0	0	0	0	0	0	0.388	0	0.512	0.1	0	0	0	0	0	0	0	0
SW France (6)	0	0	0	0	0	0	0	0.067	0	0	0.033	0	0.033	0	0.1	0.1	0	0.2	0	0	0	0	0	0.467	0
SE Spain (4)	0.045	0	0	0.227	0	0	0.318	0	0.136	0.136	0.136	0	0	0	0	0	0	0	0	0	0	0	0	0	0
N Spain (5)	0.111	0.167	0.167	0	0.278	0	0	0	0.222	0.056	0	0	0	0	0	0	0	0	0	0	0	0	0	0	0
SW Spain (2)	0	0.014	0	0.071	0.071	0.014	0.114	0.2	0.286	0	0.029	0.086	0	0.114	0	0	0	0	0	0	0	0	0	0	0
SE France (7)	0	0	0	0	0.045	0	0.227	0	0	0.114	0	0.136	0.227	0.114	0	0	0	0.045	0.091	0	0	0	0	0	0
Locus:	Bcalµ4
Population (id)	Alleles
	184	186	188	190	192	194	196	198	200	202	204	206	208	210	211	212	214	216	220
NW England (14)	0	0	0	0	1	0	0	0	0	0	0	0	0	0	0	0	0	0	0
SE England (15)	0	0	0	0	0.115	0	0	0	0	0	0.333	0	0.551	0	0	0	0	0	0
Ireland (13)	0	0	0	0	0.975	0	0	0	0	0	0	0	0.025	0	0	0	0	0	0
NW France (10)	0	0	1	0	0	0	0	0	0	0	0	0	0	0	0	0	0	0	0
NW France (11)	0	0	0.839	0	0.129	0	0	0	0	0	0	0	0.016	0	0.016	0	0	0	0
NW France (12)	0	0	0.885	0	0.115	0	0	0	0	0	0	0	0	0	0	0	0	0	0
Netherlands (16)	0	0	0	0	0.375	0	0	0	0.094	0	0	0	0.297	0	0	0.234	0	0	0
Germany (17)	0	0	0	0	0.5	0	0.435	0	0	0	0.016	0	0.048	0	0	0	0	0	0
Poland (19)	0	0	0	0	0.823	0	0	0	0	0	0	0	0	0.177	0	0	0	0	0
Estonia (22)	0	0	0	0	1	0	0	0	0	0	0	0	0	0	0	0	0	0	0
Denmark (20)	0	0	0	0	1	0	0	0	0	0	0	0	0	0	0	0	0	0	0
Sweden (21)	0	0	0	0	1	0	0	0	0	0	0	0	0	0	0	0	0	0	0
Switzerland (8)	0	0	0	0	0.108	0	0	0.473	0	0.284	0	0	0.135	0	0	0	0	0	0
SW France (6)	0	0	0.385	0	0.462	0.115	0	0.038	0	0	0	0	0	0	0	0	0	0	0
SE Spain (4)	0	0.045	0.045	0.136	0.273	0.227	0	0.091	0	0	0	0	0.182	0	0	0	0	0	0
N Spain (5)	0.167	0.111	0.167	0	0	0.111	0	0	0	0	0	0.444	0	0	0	0	0	0	0
SW Spain (2)	0.13	0.056	0.259	0.111	0.037	0.111	0.019	0	0.13	0.019	0.019	0	0	0	0	0	0.019	0.056	0.037
SE France (7)	0	0	0.409	0	0.182	0.023	0.068	0.045	0	0.273	0	0	0	0	0	0	0	0	0
Locus:	Bcalµ5
Population (id)	Alleles
	150	203	207	209	211	213	215	217	219	221	223	225	227	231	233
NW England (14)	0	0	0	0	0.282	0	0	0	0	0.718	0	0	0	0	0
SE England (15)	0	0	0	0	0.092	0	0	0	0	0	0	0.908	0	0	0
Ireland (13)	0	0	0	0	0.7	0	0	0	0	0.3	0	0	0	0	0
NW France (10)	0	0	0	0	1	0	0	0	0	0	0	0	0	0	0
NW France (11)	0.02	0	0	0	0.86	0	0	0	0	0.02	0	0.02	0.08	0	0
NW France (12)	0	0	0	0	0.917	0	0	0	0	0	0	0.083	0	0	0
Netherlands (16)	0	0	0	0	1	0	0	0	0	0	0	0	0	0	0
Germany (17)	0	0	0	0	1	0	0	0	0	0	0	0	0	0	0
Poland (19)	0	0	0	0	1	0	0	0	0	0	0	0	0	0	0
Estonia (22)	0	0	0	0	1	0	0	0	0	0	0	0	0	0	0
Denmark (20)	0	0	0	0	1	0	0	0	0	0	0	0	0	0	0
Sweden (21)	0	0	0	0	1	0	0	0	0	0	0	0	0	0	0
Switzerland (8)	0	0	0	0	0	0	0	0	0	0	0	0	0.912	0.087	0
SW France (6)	0	0.033	0	0	0.467	0	0	0.033	0.033	0	0	0	0.433	0	0
SE Spain (4)	0	0	0	0.227	0	0.591	0.045	0	0	0	0	0	0.136	0	0
N Spain (5)	0	0	0	0.333	0.167	0	0	0	0	0.375	0.125	0	0	0	0
SW Spain (2)	0	0	0.161	0.143	0.143	0.268	0	0.143	0	0.054	0	0.036	0	0	0.054
SE France (7)	0	0	0	0	0.955	0.023	0	0	0	0	0	0.023	0	0	0
Locus:	Bcalµ6
Population (id)	Alleles
	132	134	136	142	146	148	150	152	154	156	158	160	164	166
NW England (14)	0	0	0	0	0	1	0	0	0	0	0	0	0	0
SE England (15)	0	0	0	0	0	0.551	0	0	0.423	0	0.026	0	0	0
Ireland (13)	0	0	0	0	0	1	0	0	0	0	0	0	0	0
NW France (10)	0	0	0	0	0.294	0.044	0	0.103	0	0.559	0	0	0	0
NW France (11)	0	0	0	0	0.25	0.115	0.385	0	0	0.038	0.212	0	0	0
NW France (12)	0	0	0	0	0.227	0.242	0.061	0	0.106	0.364	0	0	0	0
Netherlands (16)	0	0	0	0	0	1	0	0	0	0	0	0	0	0
Germany (17)	0.588	0	0.062	0	0	0.35	0	0	0	0	0	0	0	0
Poland (19)	0	0	0	0	0	0.821	0	0.167	0	0	0.013	0	0	0
Estonia (22)	0	0	0	0	0	1	0	0	0	0	0	0	0	0
Denmark (20)	0	0	0	0	0	1	0	0	0	0	0	0	0	0
Sweden (21)	0	0	0	0	0	1	0	0	0	0	0	0	0	0
Switzerland (8)	0	0	0	0	0	0	0	0.35	0.65	0	0	0	0	0
SW France (6)	0	0.031	0	0	0	0.312	0	0.188	0.094	0	0.125	0	0	0.25
SE Spain (4)	0	0	0	0.545	0	0	0	0.091	0.227	0.091	0.045	0	0	0
N Spain (5)	0	0	0	0	0	0.292	0.208	0.333	0	0.042	0	0.125	0	0
SW Spain (2)	0	0	0	0.138	0	0.017	0.086	0.103	0.397	0.19	0.034	0	0.034	0
SE France (7)	0	0	0	0	0	0	0.045	0.182	0.705	0	0.068	0	0	0
Locus:	Bcalµ7
Population (id)	Alleles
	119	121	123	125	127	129	131	133	135	137	139	141	143	145	147	149	153
NW England (14)	0	0	0	0	0	0	0	0	0	0	1	0	0	0	0	0	0
SE England (15)	0	0	0	0	0	0	0	0	0	0	0.436	0	0.564	0	0	0	0
Ireland (13)	0	0	0	0	0	0	0	0	0	0	1	0	0	0	0	0	0
NW France (10)	0	0	0	0	0	0	0	0	0	0	0.361	0	0.639	0	0	0	0
NW France (11)	0	0.017	0	0	0	0	0	0	0	0	0.983	0	0	0	0	0	0
NW France (12)	0	0	0	0	0	0	0	0	0	0	0.934	0	0	0.066	0	0	0
Netherlands (16)	0	0	0	0	0	0	0	0	0	0	0.3	0.143	0.557	0	0	0	0
Germany (17)	0	0	0	0	0	0	0	0	0	0.577	0.359	0.064	0	0	0	0	0
Poland (19)	0	0	0	0	0	0	0	0	0	0	0.657	0.343	0	0	0	0	0
Estonia (22)	0	0	0	0	0	0	0	0	0	0	1	0	0	0	0	0	0
Denmark (20)	0	0	0	0	0	0	0	0	0	0	1	0	0	0	0	0	0
Sweden (21)	0	0	0	0	0	0	0	0	0	0	0.784	0.014	0.203	0	0	0	0
Switzerland (8)	0	0	0	0	0	0	0	0	0	0	0	0.487	0.275	0.237	0	0	0
SW France (6)	0.071	0	0	0	0	0	0	0.071	0.321	0	0.464	0.036	0	0	0	0.036	0
SE Spain (4)	0	0	0	0	0.5	0	0	0.182	0	0	0.136	0.136	0	0.045	0	0	0
N Spain (5)	0	0	0.167	0	0.667	0.125	0	0.042	0	0	0	0	0	0	0	0	0
SW Spain (2)	0.1	0.017	0.017	0.033	0.5	0.067	0.083	0.067	0.017	0.017	0.083	0	0	0	0	0	0
SE France (7)	0	0	0	0	0	0	0	0	0	0.095	0.214	0.167	0.31	0.095	0.024	0	0.095
Locus:	MHC B
Population (id)	Alleles
	1	2	5	6	7	8	9	10	11	12	13	14	15	16	17	18	19	20	21	22	23	24	25	26	27	29	30	31	32	33	34	35	36	37	38	39	40	41
NW England (14)	0.414	0.586	0	0	0	0	0	0	0	0	0	0	0	0	0	0	0	0	0	0	0	0	0	0	0	0	0	0	0	0	0	0	0	0	0	0	0	0
SE England (15)	0	0.562	0	0.438	0	0	0	0	0	0	0	0	0	0	0	0	0	0	0	0	0	0	0	0	0	0	0	0	0	0	0	0	0	0	0	0	0	0
Ireland (13)	0	1	0	0	0	0	0	0	0	0	0	0	0	0	0	0	0	0	0	0	0	0	0	0	0	0	0	0	0	0	0	0	0	0	0	0	0	0
NW France (10)	0.042	0	0	0	0	0	0	0	0	0	0	0	0.958	0	0	0	0	0	0	0	0	0	0	0	0	0	0	0	0	0	0	0	0	0	0	0	0	0
NW France (11)	0.036	0	0	0	0	0.357	0	0	0	0	0	0	0.607	0	0	0	0	0	0	0	0	0	0	0	0	0	0	0	0	0	0	0	0	0	0	0	0	0
NW France (12)	0	0	0	0.636	0	0	0.114	0	0	0	0	0	0.25	0	0	0	0	0	0	0	0	0	0	0	0	0	0	0	0	0	0	0	0	0	0	0	0	0
Netherlands (16)	0	0.971	0	0	0.029	0	0	0	0	0	0	0	0	0	0	0	0	0	0	0	0	0	0	0	0	0	0	0	0	0	0	0	0	0	0	0	0	0
Germany (17)	0	0.593	0.278	0	0.13	0	0	0	0	0	0	0	0	0	0	0	0	0	0	0	0	0	0	0	0	0	0	0	0	0	0	0	0	0	0	0	0	0
Poland (18)	0	0	0.923	0	0.077	0	0	0	0	0	0	0	0	0	0	0	0	0	0	0	0	0	0	0	0	0	0	0	0	0	0	0	0	0	0	0	0	0
Estonia (22)	0	0	1	0	0	0	0	0	0	0	0	0	0	0	0	0	0	0	0	0	0	0	0	0	0	0	0	0	0	0	0	0	0	0	0	0	0	0
Denmark (20)	0	0	1	0	0	0	0	0	0	0	0	0	0	0	0	0	0	0	0	0	0	0	0	0	0	0	0	0	0	0	0	0	0	0	0	0	0	0
Sweden (21)	0	0.458	0.542	0	0	0	0	0	0	0	0	0	0	0	0	0	0	0	0	0	0	0	0	0	0	0	0	0	0	0	0	0	0	0	0	0	0	0
Switzerland (9)	0	0	0.417	0	0	0	0	0.033	0.483	0.05	0	0	0	0.017	0	0	0	0	0	0	0	0	0	0	0	0	0	0	0	0	0	0	0	0	0	0	0	0
SW France (6)	0.077	0	0	0	0.192	0	0	0	0	0	0.269	0.115	0.308	0.038	0	0	0	0	0	0	0	0	0	0	0	0	0	0	0	0	0	0	0	0	0	0	0	0
SW Spain (2)	0	0	0	0	0	0	0	0	0	0	0	0	0	0	0	0	0	0	0	0.038	0	0	0	0	0.038	0.077	0.038	0.154	0.038	0.038	0	0.231	0.154	0.038	0.038	0.038	0.038	0.038
SW Spain (3)	0	0	0	0	0	0	0	0	0	0	0	0	0	0	0	0	0	0	0	0.25	0	0	0.2	0.25	0	0	0	0	0	0	0	0	0	0	0	0.3	0	0
Portugal (1)	0	0	0	0	0	0	0	0	0	0	0	0	0	0	0.015	0.03	0.015	0.061	0.106	0.061	0.197	0.303	0.121	0.061	0	0	0	0	0	0	0.015	0	0	0	0.015	0	0	0

## Sheet: Sheet2
Table B in File S1: Brookfield 1 estimates of null allele frequencies.
	Bcalµ1	Bcalµ2	Bcalµ3	Bcalµ1	Bcalµ5	Bcalµ6	Bcalµ7
Postglacial expansion (PGE) areas:
NW England (14)	-	-	-	-	-	-	-
SE England (15)	-	-	-	-	-	0.256	-
Ireland (13)	0.086	-	-	-	-	-	-
NW France (10)	0.177	-	0.157	-	-	0.177	-
NW France (11)	-	-	-	-	-	-	-
NW France (12)	-	0.175	-	-	-	0.252	-
Netherlands (16)	-	-	-	-	-	-	-
Germany (17)	0.179	-	0.251	0.234	-	-	-
Poland (19)	-	-	-	-	-	-	-
Estonia (22)	-	-	-	-	-	-	-
Denmark (20)	-	-	-	-	-	-	-
Sweden (21)	-	-	-	-	-	-	-
Switzerland (8)	-	-	-	-	-	-	-
Refugia (REF) areas
SW France (6)	-	0.165	-	-	-	-	-
SE Spain (4)	-	-	-	-	-	-	-
N Spain (5)	-	0.32	-	-	-	-	-
SW Spain (2)	-	0.185	0.221	0.126	-	0.219	0.087
SE France (7)	0.114	-	0.308	-	-	-	-
Null allele frequencies for each population at the seven microsatellite loci. Dashes indicate no null alleles detected.
